# Supplementary material for: The impact of self-incompatibility systems on the prevention of biparental inbreeding
Source: PeerJ. 2017 Nov 24;5:e4085. doi: 10.7717/peerj.4085 (PMC5703146; doi:10.7717/peerj.4085)
Supplement: Supplemental Information 1 — The Holm-corrected p-values used to generate Figs. 2–5. [file peerj-05-4085-s001.csv]

Figure	Sim_1	Sim_2	P_Value	Variable
2	NSI_Del	NSI_Neu	1	Autozygosity
2	BSI_Neu	NSI_Neu	0.00042	Autozygosity
2	GSI_Neu	NSI_Neu	0.0014	Autozygosity
2	PSI_Neu	NSI_Neu	0.0014	Autozygosity
2	SSI_Neu	NSI_Neu	0.00144	Autozygosity
2	GSI_Del	NSI_Neu	0	Autozygosity
2	PSI_Del	NSI_Neu	0	Autozygosity
2	SSI_Del	NSI_Neu	0	Autozygosity
2	BSI_Del	NSI_Neu	0	Autozygosity
2	BSI_Neu	NSI_Del	0.0102	Autozygosity
2	GSI_Neu	NSI_Del	0.01136	Autozygosity
2	PSI_Neu	NSI_Del	0.01722	Autozygosity
2	SSI_Neu	NSI_Del	0.01136	Autozygosity
2	GSI_Del	NSI_Del	0	Autozygosity
2	PSI_Del	NSI_Del	0	Autozygosity
2	SSI_Del	NSI_Del	0	Autozygosity
2	BSI_Del	NSI_Del	0	Autozygosity
2	GSI_Neu	BSI_Neu	1	Autozygosity
2	PSI_Neu	BSI_Neu	1	Autozygosity
2	SSI_Neu	BSI_Neu	1	Autozygosity
2	GSI_Del	BSI_Neu	0	Autozygosity
2	PSI_Del	BSI_Neu	0	Autozygosity
2	SSI_Del	BSI_Neu	0	Autozygosity
2	BSI_Del	BSI_Neu	0	Autozygosity
2	PSI_Neu	GSI_Neu	1	Autozygosity
2	SSI_Neu	GSI_Neu	1	Autozygosity
2	GSI_Del	GSI_Neu	0	Autozygosity
2	PSI_Del	GSI_Neu	0	Autozygosity
2	SSI_Del	GSI_Neu	0	Autozygosity
2	BSI_Del	GSI_Neu	0	Autozygosity
2	SSI_Neu	PSI_Neu	1	Autozygosity
2	GSI_Del	PSI_Neu	0	Autozygosity
2	PSI_Del	PSI_Neu	0	Autozygosity
2	SSI_Del	PSI_Neu	0	Autozygosity
2	BSI_Del	PSI_Neu	0	Autozygosity
2	GSI_Del	SSI_Neu	0	Autozygosity
2	PSI_Del	SSI_Neu	0	Autozygosity
2	SSI_Del	SSI_Neu	0	Autozygosity
2	BSI_Del	SSI_Neu	0	Autozygosity
2	PSI_Del	GSI_Del	1	Autozygosity
2	SSI_Del	GSI_Del	0.35789	Autozygosity
2	BSI_Del	GSI_Del	1	Autozygosity
2	SSI_Del	PSI_Del	0.86664	Autozygosity
2	BSI_Del	PSI_Del	1	Autozygosity
2	BSI_Del	SSI_Del	0.93621	Autozygosity
2	NSI_Del	NSI_Neu	1	Homozygosity
2	BSI_Neu	NSI_Neu	0	Homozygosity
2	GSI_Neu	NSI_Neu	0	Homozygosity
2	PSI_Neu	NSI_Neu	0	Homozygosity
2	SSI_Neu	NSI_Neu	0	Homozygosity
2	GSI_Del	NSI_Neu	0	Homozygosity
2	PSI_Del	NSI_Neu	0	Homozygosity
2	SSI_Del	NSI_Neu	0	Homozygosity
2	BSI_Del	NSI_Neu	0	Homozygosity
2	BSI_Neu	NSI_Del	0	Homozygosity
2	GSI_Neu	NSI_Del	0	Homozygosity
2	PSI_Neu	NSI_Del	0	Homozygosity
2	SSI_Neu	NSI_Del	0	Homozygosity
2	GSI_Del	NSI_Del	0	Homozygosity
2	PSI_Del	NSI_Del	0	Homozygosity
2	SSI_Del	NSI_Del	0	Homozygosity
2	BSI_Del	NSI_Del	0	Homozygosity
2	GSI_Neu	BSI_Neu	1	Homozygosity
2	PSI_Neu	BSI_Neu	0.11448	Homozygosity
2	SSI_Neu	BSI_Neu	0	Homozygosity
2	GSI_Del	BSI_Neu	1	Homozygosity
2	PSI_Del	BSI_Neu	0	Homozygosity
2	SSI_Del	BSI_Neu	0	Homozygosity
2	BSI_Del	BSI_Neu	1	Homozygosity
2	PSI_Neu	GSI_Neu	0.0322	Homozygosity
2	SSI_Neu	GSI_Neu	0	Homozygosity
2	GSI_Del	GSI_Neu	1	Homozygosity
2	PSI_Del	GSI_Neu	0	Homozygosity
2	SSI_Del	GSI_Neu	0	Homozygosity
2	BSI_Del	GSI_Neu	1	Homozygosity
2	SSI_Neu	PSI_Neu	0	Homozygosity
2	GSI_Del	PSI_Neu	0.00576	Homozygosity
2	PSI_Del	PSI_Neu	0.01947	Homozygosity
2	SSI_Del	PSI_Neu	0	Homozygosity
2	BSI_Del	PSI_Neu	0.00208	Homozygosity
2	GSI_Del	SSI_Neu	0	Homozygosity
2	PSI_Del	SSI_Neu	0	Homozygosity
2	SSI_Del	SSI_Neu	1	Homozygosity
2	BSI_Del	SSI_Neu	0	Homozygosity
2	PSI_Del	GSI_Del	0	Homozygosity
2	SSI_Del	GSI_Del	0	Homozygosity
2	BSI_Del	GSI_Del	1	Homozygosity
2	SSI_Del	PSI_Del	0	Homozygosity
2	BSI_Del	PSI_Del	0	Homozygosity
2	BSI_Del	SSI_Del	0	Homozygosity
3	PSI	NSI	0	Autozygosity
3	GSI	NSI	0	Autozygosity
3	BSI	NSI	0	Autozygosity
3	SSI	NSI	0	Autozygosity
3	GSI	PSI	0	Autozygosity
3	BSI	PSI	0	Autozygosity
3	SSI	PSI	0	Autozygosity
3	BSI	GSI	0.89	Autozygosity
3	SSI	GSI	0	Autozygosity
3	SSI	BSI	0	Autozygosity
4	PSI_1	GSI_1	1	Autozygosity
4	SSI_1	GSI_1	1	Autozygosity
4	BSI_1	GSI_1	1	Autozygosity
4	PSI_2	GSI_1	0	Autozygosity
4	SSI_2	GSI_1	0	Autozygosity
4	BSI_2	GSI_1	0	Autozygosity
4	GSI_4	GSI_1	0	Autozygosity
4	GSI_2	GSI_1	0	Autozygosity
4	GSI_6	GSI_1	0	Autozygosity
4	BSI_4	GSI_1	0	Autozygosity
4	PSI_4	GSI_1	0	Autozygosity
4	SSI_4	GSI_1	0	Autozygosity
4	BSI_6	GSI_1	0	Autozygosity
4	SSI_6	GSI_1	0	Autozygosity
4	PSI_6	GSI_1	0	Autozygosity
4	SSI_1	PSI_1	1	Autozygosity
4	BSI_1	PSI_1	1	Autozygosity
4	PSI_2	PSI_1	0	Autozygosity
4	SSI_2	PSI_1	0	Autozygosity
4	BSI_2	PSI_1	0	Autozygosity
4	GSI_4	PSI_1	0	Autozygosity
4	GSI_2	PSI_1	0	Autozygosity
4	GSI_6	PSI_1	0	Autozygosity
4	BSI_4	PSI_1	0	Autozygosity
4	PSI_4	PSI_1	0	Autozygosity
4	SSI_4	PSI_1	0	Autozygosity
4	BSI_6	PSI_1	0	Autozygosity
4	SSI_6	PSI_1	0	Autozygosity
4	PSI_6	PSI_1	0	Autozygosity
4	BSI_1	SSI_1	1	Autozygosity
4	PSI_2	SSI_1	0	Autozygosity
4	SSI_2	SSI_1	0	Autozygosity
4	BSI_2	SSI_1	0	Autozygosity
4	GSI_4	SSI_1	0	Autozygosity
4	GSI_2	SSI_1	0	Autozygosity
4	GSI_6	SSI_1	0	Autozygosity
4	BSI_4	SSI_1	0	Autozygosity
4	PSI_4	SSI_1	0	Autozygosity
4	SSI_4	SSI_1	0	Autozygosity
4	BSI_6	SSI_1	0	Autozygosity
4	SSI_6	SSI_1	0	Autozygosity
4	PSI_6	SSI_1	0	Autozygosity
4	PSI_2	BSI_1	0	Autozygosity
4	SSI_2	BSI_1	0	Autozygosity
4	BSI_2	BSI_1	0	Autozygosity
4	GSI_4	BSI_1	0	Autozygosity
4	GSI_2	BSI_1	0	Autozygosity
4	GSI_6	BSI_1	0	Autozygosity
4	BSI_4	BSI_1	0	Autozygosity
4	PSI_4	BSI_1	0	Autozygosity
4	SSI_4	BSI_1	0	Autozygosity
4	BSI_6	BSI_1	0	Autozygosity
4	SSI_6	BSI_1	0	Autozygosity
4	PSI_6	BSI_1	0	Autozygosity
4	SSI_2	PSI_2	1	Autozygosity
4	BSI_2	PSI_2	1	Autozygosity
4	GSI_4	PSI_2	0.3784	Autozygosity
4	GSI_2	PSI_2	1	Autozygosity
4	GSI_6	PSI_2	0.0042	Autozygosity
4	BSI_4	PSI_2	0.00132	Autozygosity
4	PSI_4	PSI_2	0.00252	Autozygosity
4	SSI_4	PSI_2	0	Autozygosity
4	BSI_6	PSI_2	0	Autozygosity
4	SSI_6	PSI_2	0	Autozygosity
4	PSI_6	PSI_2	0	Autozygosity
4	BSI_2	SSI_2	1	Autozygosity
4	GSI_4	SSI_2	1	Autozygosity
4	GSI_2	SSI_2	1	Autozygosity
4	GSI_6	SSI_2	0.0735	Autozygosity
4	BSI_4	SSI_2	0.06528	Autozygosity
4	PSI_4	SSI_2	0.0792	Autozygosity
4	SSI_4	SSI_2	0.01782	Autozygosity
4	BSI_6	SSI_2	0.00132	Autozygosity
4	SSI_6	SSI_2	0.00252	Autozygosity
4	PSI_6	SSI_2	0.01782	Autozygosity
4	GSI_4	BSI_2	0.6594	Autozygosity
4	GSI_2	BSI_2	1	Autozygosity
4	GSI_6	BSI_2	0.00986	Autozygosity
4	BSI_4	BSI_2	0.01288	Autozygosity
4	PSI_4	BSI_2	0.0154	Autozygosity
4	SSI_4	BSI_2	0.00132	Autozygosity
4	BSI_6	BSI_2	0	Autozygosity
4	SSI_6	BSI_2	0	Autozygosity
4	PSI_6	BSI_2	0.00305	Autozygosity
4	GSI_2	GSI_4	1	Autozygosity
4	GSI_6	GSI_4	1	Autozygosity
4	BSI_4	GSI_4	1	Autozygosity
4	PSI_4	GSI_4	1	Autozygosity
4	SSI_4	GSI_4	1	Autozygosity
4	BSI_6	GSI_4	0.77859	Autozygosity
4	SSI_6	GSI_4	0.54051	Autozygosity
4	PSI_6	GSI_4	1	Autozygosity
4	GSI_6	GSI_2	0.18377	Autozygosity
4	BSI_4	GSI_2	0.26174	Autozygosity
4	PSI_4	GSI_2	0.3537	Autozygosity
4	SSI_4	GSI_2	0.05616	Autozygosity
4	BSI_6	GSI_2	0.01083	Autozygosity
4	SSI_6	GSI_2	0.00885	Autozygosity
4	PSI_6	GSI_2	0.0735	Autozygosity
4	BSI_4	GSI_6	1	Autozygosity
4	PSI_4	GSI_6	1	Autozygosity
4	SSI_4	GSI_6	1	Autozygosity
4	BSI_6	GSI_6	1	Autozygosity
4	SSI_6	GSI_6	1	Autozygosity
4	PSI_6	GSI_6	1	Autozygosity
4	PSI_4	BSI_4	1	Autozygosity
4	SSI_4	BSI_4	1	Autozygosity
4	BSI_6	BSI_4	1	Autozygosity
4	SSI_6	BSI_4	1	Autozygosity
4	PSI_6	BSI_4	1	Autozygosity
4	SSI_4	PSI_4	1	Autozygosity
4	BSI_6	PSI_4	1	Autozygosity
4	SSI_6	PSI_4	1	Autozygosity
4	PSI_6	PSI_4	1	Autozygosity
4	BSI_6	SSI_4	1	Autozygosity
4	SSI_6	SSI_4	1	Autozygosity
4	PSI_6	SSI_4	1	Autozygosity
4	SSI_6	BSI_6	1	Autozygosity
4	PSI_6	BSI_6	1	Autozygosity
4	PSI_6	SSI_6	1	Autozygosity
4	PSI_1	GSI_1	0	Homozygosity
4	SSI_1	GSI_1	0	Homozygosity
4	BSI_1	GSI_1	1	Homozygosity
4	PSI_2	GSI_1	0	Homozygosity
4	SSI_2	GSI_1	0	Homozygosity
4	BSI_2	GSI_1	0	Homozygosity
4	GSI_4	GSI_1	0	Homozygosity
4	GSI_2	GSI_1	0	Homozygosity
4	GSI_6	GSI_1	0	Homozygosity
4	BSI_4	GSI_1	0	Homozygosity
4	PSI_4	GSI_1	0	Homozygosity
4	SSI_4	GSI_1	0	Homozygosity
4	BSI_6	GSI_1	0	Homozygosity
4	SSI_6	GSI_1	0	Homozygosity
4	PSI_6	GSI_1	0	Homozygosity
4	SSI_1	PSI_1	0	Homozygosity
4	BSI_1	PSI_1	0	Homozygosity
4	PSI_2	PSI_1	0	Homozygosity
4	SSI_2	PSI_1	0	Homozygosity
4	BSI_2	PSI_1	0	Homozygosity
4	GSI_4	PSI_1	0	Homozygosity
4	GSI_2	PSI_1	0	Homozygosity
4	GSI_6	PSI_1	0	Homozygosity
4	BSI_4	PSI_1	0	Homozygosity
4	PSI_4	PSI_1	0	Homozygosity
4	SSI_4	PSI_1	0	Homozygosity
4	BSI_6	PSI_1	0	Homozygosity
4	SSI_6	PSI_1	0	Homozygosity
4	PSI_6	PSI_1	0	Homozygosity
4	BSI_1	SSI_1	0	Homozygosity
4	PSI_2	SSI_1	0	Homozygosity
4	SSI_2	SSI_1	0	Homozygosity
4	BSI_2	SSI_1	0	Homozygosity
4	GSI_4	SSI_1	0	Homozygosity
4	GSI_2	SSI_1	0	Homozygosity
4	GSI_6	SSI_1	0	Homozygosity
4	BSI_4	SSI_1	0	Homozygosity
4	PSI_4	SSI_1	0	Homozygosity
4	SSI_4	SSI_1	0	Homozygosity
4	BSI_6	SSI_1	0	Homozygosity
4	SSI_6	SSI_1	0	Homozygosity
4	PSI_6	SSI_1	0	Homozygosity
4	PSI_2	BSI_1	0	Homozygosity
4	SSI_2	BSI_1	0	Homozygosity
4	BSI_2	BSI_1	0	Homozygosity
4	GSI_4	BSI_1	0	Homozygosity
4	GSI_2	BSI_1	0	Homozygosity
4	GSI_6	BSI_1	0	Homozygosity
4	BSI_4	BSI_1	0	Homozygosity
4	PSI_4	BSI_1	0	Homozygosity
4	SSI_4	BSI_1	0	Homozygosity
4	BSI_6	BSI_1	0	Homozygosity
4	SSI_6	BSI_1	0	Homozygosity
4	PSI_6	BSI_1	0	Homozygosity
4	SSI_2	PSI_2	0	Homozygosity
4	BSI_2	PSI_2	0	Homozygosity
4	GSI_4	PSI_2	0	Homozygosity
4	GSI_2	PSI_2	0	Homozygosity
4	GSI_6	PSI_2	0	Homozygosity
4	BSI_4	PSI_2	0	Homozygosity
4	PSI_4	PSI_2	0	Homozygosity
4	SSI_4	PSI_2	0	Homozygosity
4	BSI_6	PSI_2	0	Homozygosity
4	SSI_6	PSI_2	0	Homozygosity
4	PSI_6	PSI_2	0	Homozygosity
4	BSI_2	SSI_2	0	Homozygosity
4	GSI_4	SSI_2	0	Homozygosity
4	GSI_2	SSI_2	0	Homozygosity
4	GSI_6	SSI_2	0	Homozygosity
4	BSI_4	SSI_2	0	Homozygosity
4	PSI_4	SSI_2	0	Homozygosity
4	SSI_4	SSI_2	0	Homozygosity
4	BSI_6	SSI_2	0	Homozygosity
4	SSI_6	SSI_2	0	Homozygosity
4	PSI_6	SSI_2	0	Homozygosity
4	GSI_4	BSI_2	0	Homozygosity
4	GSI_2	BSI_2	1	Homozygosity
4	GSI_6	BSI_2	0	Homozygosity
4	BSI_4	BSI_2	0	Homozygosity
4	PSI_4	BSI_2	0	Homozygosity
4	SSI_4	BSI_2	0	Homozygosity
4	BSI_6	BSI_2	0	Homozygosity
4	SSI_6	BSI_2	0	Homozygosity
4	PSI_6	BSI_2	0	Homozygosity
4	GSI_2	GSI_4	0	Homozygosity
4	GSI_6	GSI_4	0	Homozygosity
4	BSI_4	GSI_4	1	Homozygosity
4	PSI_4	GSI_4	0.02142	Homozygosity
4	SSI_4	GSI_4	0	Homozygosity
4	BSI_6	GSI_4	0	Homozygosity
4	SSI_6	GSI_4	0	Homozygosity
4	PSI_6	GSI_4	0	Homozygosity
4	GSI_6	GSI_2	0	Homozygosity
4	BSI_4	GSI_2	0	Homozygosity
4	PSI_4	GSI_2	0	Homozygosity
4	SSI_4	GSI_2	0	Homozygosity
4	BSI_6	GSI_2	0	Homozygosity
4	SSI_6	GSI_2	0	Homozygosity
4	PSI_6	GSI_2	0	Homozygosity
4	BSI_4	GSI_6	0	Homozygosity
4	PSI_4	GSI_6	0	Homozygosity
4	SSI_4	GSI_6	0	Homozygosity
4	BSI_6	GSI_6	1	Homozygosity
4	SSI_6	GSI_6	0.19995	Homozygosity
4	PSI_6	GSI_6	0.00033	Homozygosity
4	PSI_4	BSI_4	0.0147	Homozygosity
4	SSI_4	BSI_4	0	Homozygosity
4	BSI_6	BSI_4	0	Homozygosity
4	SSI_6	BSI_4	0	Homozygosity
4	PSI_6	BSI_4	0	Homozygosity
4	SSI_4	PSI_4	0	Homozygosity
4	BSI_6	PSI_4	0	Homozygosity
4	SSI_6	PSI_4	0	Homozygosity
4	PSI_6	PSI_4	0	Homozygosity
4	BSI_6	SSI_4	0	Homozygosity
4	SSI_6	SSI_4	0	Homozygosity
4	PSI_6	SSI_4	0.1095	Homozygosity
4	SSI_6	BSI_6	0.01476	Homozygosity
4	PSI_6	BSI_6	0.01476	Homozygosity
4	PSI_6	SSI_6	0	Homozygosity
5	BSI	PSI	0	Autozygosity
5	GSI	PSI	0	Autozygosity
5	SSI	PSI	0	Autozygosity
5	GSI	BSI	0	Autozygosity
5	SSI	BSI	0	Autozygosity
5	SSI	GSI	0.60414	Autozygosity
5	BSI	PSI	0	Homozygosity
5	GSI	PSI	0	Homozygosity
5	SSI	PSI	0	Homozygosity
5	GSI	BSI	0	Homozygosity
5	SSI	BSI	0	Homozygosity
5	SSI	GSI	0.017	Homozygosity
